# Supplementary material for: Evaluation of data processing pipelines on real-world electronic health records data for the purpose of measuring patient similarity
Source: PLoS One. 2023 Jun 15;18(6):e0287264. doi: 10.1371/journal.pone.0287264 (PMC10270623; doi:10.1371/journal.pone.0287264)
Supplement: S1 File — (ZIP) [file pone.0287264.s001.zip]

Archive with 14 entries (13 files):
- Supporting Information/
- __MACOSX/._Supporting Information
- Supporting Information/Figure_S1.tiff
- __MACOSX/Supporting Information/._Figure_S1.tiff
- Supporting Information/.DS_Store
- __MACOSX/Supporting Information/._.DS_Store
- Supporting Information/Rater_1_rankings.csv
- __MACOSX/Supporting Information/._Rater_1_rankings.csv
- Supporting Information/Table_S1.docx
- __MACOSX/Supporting Information/._Table_S1.docx
- Supporting Information/Rater_2_rankings.csv
- __MACOSX/Supporting Information/._Rater_2_rankings.csv
- Supporting Information/Table_S2.docx
- __MACOSX/Supporting Information/._Table_S2.docx
