# Supplementary material for: Evaluation of data processing pipelines on real-world electronic health records data for the purpose of measuring patient similarity
Source: PLoS One. 2023 Jun 15;18(6):e0287264. doi: 10.1371/journal.pone.0287264 (PMC10270623; doi:10.1371/journal.pone.0287264)
Supplement: S1 File — (ZIP) [file pone.0287264.s001.zip › Supporting Information/Rater_1_rankings.csv]

	MCA	MCAPCA	MCAPCA2	AE
0	4	3	1	3
1	4	2	3	1
3	4	1	1	2
5	1	2	4	3
6	2	1	1	4
7	4	2	1	1
8	4	2	2	1
9	4	1	3	2
10	4	1	3	2
11	4	2	2	1
12	4	1	1	3
13	2	1	1	2
16	4	1	1	4
17	4	1	2	3
19	4	1	1	1
21	4	2	2	1
22	4	1	1	1
23	4	1	1	1
24	4	1	3	1
25	4	1	1	3
26	3	4	1	1
27	2	1	4	4
28	4	2	1	2
29	4	1	1	1
30	2	1	4	4
31	1	4	4	1
32	4	1	1	4
35	4	1	4	4
36	1	2	3	4
37	4	1	1	2
38	2	3	1	4
42	4	3	1	3
43	4	1	1	1
44	4	1	1	1
45	1	3	3	4
46	4	1	1	1
48	4	1	1	3
50	4	2	1	4
51	4	3	1	3
52	4	2	2	1
53	4	1	1	1
54	4	3	1	1
56	4	1	3	2
57	4	3	1	1
58	4	1	1	2
59	1	2	3	4
60	1	2	3	4
62	1	4	4	4
63	4	1	1	3
64	4	1	1	3
65	4	3	3	1
66	4	1	3	3
67	4	2	4	1
68	3	4	1	2
69	4	2	3	1
71	2	1	2	4
72	4	2	2	1
73	4	1	3	2
75	4	3	3	1
76	2	1	3	4
77	4	1	3	4
80	4	1	3	4
81	4	1	1	2
82	4	2	3	1
83	3	1	4	4
86	4	1	1	2
87	4	1	2	3
91	3	1	3	4
93	2	1	3	4
94	3	1	4	4
95	4	1	1	4
96	4	1	3	3
97	1	3	3	4
98	4	4	1	1
99	4	1	3	4
100	4	1	2	2
102	4	1	3	2
103	2	4	1	1
104	4	1	1	1
106	3	1	2	4
107	4	1	1	3
108	4	2	3	1
110	4	2	4	1
111	4	1	1	1
114	4	1	1	1
115	4	2	2	1
116	1	4	2	4
117	4	1	1	3
118	3	2	1	4
119	4	1	1	3
121	4	1	1	3
122	4	2	1	3
123	4	2	1	3
124	4	2	1	4
125	4	1	2	4
126	4	1	4	4
127	2	2	1	4
128	4	1	1	1
129	4	1	1	3
130	3	1	4	2
131	4	1	1	3
132	4	1	1	2
133	4	3	2	1
134	2	4	4	1
135	3	2	1	4
136	4	2	1	3
138	3	2	1	4
139	4	1	3	3
140	2	4	4	1
141	1	4	4	3
142	4	4	4	1
143	4	2	1	2
144	2	4	1	4
145	2	1	2	4
146	4	1	2	3
147	4	1	2	3
148	4	2	2	1
149	4	1	3	2
150	4	1	2	3
151	4	2	1	1
152	4	1	3	3
153	4	1	2	2
154	4	1	1	1
155	2	1	2	4
156	3	1	2	4
