# Supplementary material for: Evaluation of data processing pipelines on real-world electronic health records data for the purpose of measuring patient similarity
Source: PLoS One. 2023 Jun 15;18(6):e0287264. doi: 10.1371/journal.pone.0287264 (PMC10270623; doi:10.1371/journal.pone.0287264)
Supplement: S1 File — (ZIP) [file pone.0287264.s001.zip › Supporting Information/Rater_2_rankings.csv]

	MCA	MCAPCA	MCAPCA2	AE
0	4	2	1	3
1	4	2	3	1
3	4	1	1	3
5	4	3	1	2
6	4	1	1	2
7	4	2	1	3
8	2	3	1	4
9	4	3	2	1
10	4	1	2	3
11	4	2	3	1
12	4	2	3	1
13	2	4	1	2
16	4	1	1	2
17	4	2	3	1
19	4	3	1	2
21	4	1	1	2
22	4	1	1	1
23	4	1	1	1
24	4	1	1	1
25	3	1	1	4
26	4	2	1	1
27	4	2	1	1
28	4	2	1	3
29	4	1	1	1
30	3	4	1	1
31	1	4	4	1
32	4	1	1	2
35	4	2	1	3
36	4	3	2	1
37	4	2	1	3
38	3	2	1	4
42	4	3	1	2
43	4	1	1	1
44	4	1	1	1
45	3	1	1	4
46	4	1	1	1
48	4	1	1	2
50	2	4	1	3
51	4	2	1	3
52	2	4	4	1
53	4	1	1	1
54	4	1	2	1
56	4	3	1	2
57	4	3	1	1
58	4	1	1	2
59	4	2	1	3
60	1	3	2	4
62	4	1	1	1
63	4	2	1	3
64	4	1	1	2
65	1	4	4	2
66	4	2	3	1
67	2	3	1	4
68	4	3	2	1
69	3	4	1	2
71	3	4	1	2
72	4	1	1	3
73	4	3	2	1
75	4	2	1	3
76	4	2	1	3
77	4	3	1	2
80	2	4	1	3
81	4	3	1	4
82	4	2	3	1
83	3	4	1	1
86	4	2	2	1
87	4	2	1	3
91	3	2	1	1
93	3	2	1	4
94	3	1	2	4
95	4	2	2	1
96	4	2	1	3
97	2	1	1	4
98	4	3	1	1
99	4	1	3	2
100	4	1	1	2
102	2	3	4	1
103	3	4	1	1
104	4	1	1	1
106	4	3	1	2
107	4	1	1	2
108	3	4	2	1
110	3	2	1	4
111	4	1	1	1
114	3	4	2	1
115	4	2	2	1
116	4	2	1	3
117	4	1	2	3
118	4	2	3	1
119	4	1	1	1
121	4	1	1	3
122	4	2	1	2
123	3	1	4	2
124	4	1	2	3
125	2	4	3	1
126	1	4	1	1
127	1	1	3	4
128	4	1	1	1
129	4	1	1	2
130	1	4	3	2
131	4	3	1	1
132	4	1	1	2
133	4	3	2	1
134	4	2	2	1
135	4	2	3	1
136	4	3	1	2
138	2	3	1	4
139	4	3	2	1
140	4	1	1	2
141	2	0	3	1
142	2	3	4	1
143	2	3	4	1
144	3	2	1	4
145	2	3	1	4
146	4	2	2	1
147	4	2	1	3
148	4	2	2	1
149	3	4	1	2
150	4	2	3	1
151	2	4	1	1
152	4	3	1	1
153	4	1	2	2
154	4	1	1	3
155	4	1	1	2
156	4	2	2	1
